# Supplementary material for: Zoledronic Acid Prevents Bone Resorption Caused by the Combination of Radium-223, Abiraterone Acetate, and Prednisone in an Intratibial Prostate Cancer Mouse Model
Source: Cancers (Basel). 2023 Aug 15;15(16):4115. doi: 10.3390/cancers15164115 (PMC10452892; doi:10.3390/cancers15164115)
Supplement: Supplementary file 1 [file cancers-15-04115-s001.zip]

Archive with 1 entries (1 files):
- cancers-2519296-supplementary.pdf
